# Supplementary material for: Polysaccharides from Radix Peucedani: Extraction, Structural Characterization and Antioxidant Activity
Source: Molecules. 2023 Nov 29;28(23):7845. doi: 10.3390/molecules28237845 (PMC10707930; doi:10.3390/molecules28237845)
Supplement: Supplementary file 1 [file molecules-28-07845-s001.zip]

Archive with 1 entries (1 files):
- molecules-2741933-supplementary.pdf
